# Supplementary material for: Versatile Dynamic Motion Generation Framework: Demonstration With a Crutch-Less Exoskeleton on Real-Life Obstacles at the Cybathlon 2020 With a Complete Paraplegic Person
Source: Front Robot AI. 2021 Sep 24;8:723780. doi: 10.3389/frobt.2021.723780 (PMC8498038; doi:10.3389/frobt.2021.723780)
Supplement: Supplementary file 3 [file DataSheet2.zip]

Archive with 10 entries (9 files):
- tables/
- tables/Tables S1.png
- tables/Tables S2.png
- tables/Tables S3.png
- tables/Tables S4.png
- tables/Tables S5.png
- tables/Tables S6.png
- tables/Tables S7.png
- tables/Tables S8.png
- tables/Tables S9.png
